# Supplementary material for: Helicobacter pylori infection affects the human gastric microbiome, as revealed by metagenomic sequencing
Source: FEBS Open Bio. 2022 Mar 25;12(6):1188–96. doi: 10.1002/2211-5463.13390 (PMC9157398; doi:10.1002/2211-5463.13390)
Supplement: Supplementary file 1 — Table S1. Metadata of samples in this study. Table S2. Comparison of species relative abundance between H. pylori‐positive and negative groups. Table S3. Comparison of species relative abundance between no gastritis, chronic gastritis, and chronic active gastritis groups. Table S4. Comparison of gastric microbial pathway relative abundance between H. pylori‐positive and negative groups. [file FEB4-12-1188-s001.xlsx]

## Sheet: Contents
Contents
Table S1. Metadata of samples in this study.
Table S2. Comparison of species relative abundance between H. pylori positive and negative groups.
Table S3. Comparison of species relative abundance between no gastritis, chronic gastritis, and chronic active gastritis groups.
Table S4. Comparison of gastric microbial pathway relative abundance between H. pylori positive and negative groups

## Sheet: Table S1
Table S1. Metadata of samples in this study.
ID	Sex	Age
HP2	Female	59
HP3	Male	35
HP8	Male	35
HP9	Female	58
HP10	Male	36
HP11	Female	51
HP12	Female	47
HP13	Female	69
HP14	Female	36
HP15	Female	39
HP16	Female	40
HP17	Female	42
HP18	Female	37
HP19	Female	49
HP20	Male	22
HP23	Male	31
HP25	Female	30
HP26	Male	52
HP27	Female	47
HP28	Male	66
HP29	Male	52
HP30	Female	46
HP31	Male	63
HP32	Female	41
HP33	Male	61
HP35	Male	62
HP36	Male	45
HP37	Female	43
HP39	Female	55
HP40	Female	41
HP41	Male	50
HP43	Female	54
HP44	Male	25
HP45	Female	38
HP47	Female	46
HP48	Female	66
HP51	Male	50
HP53	Male	65
HP54	Male	67
HP55	Female	61
HP57	Male	61
HP60	Female	48
HP61	Female	37
HP65	Male	37
HP66	Male	42
HP67	Male	30
HP68	Male	34
HP69	Male	55
HP70	Male	57
HP71	Female	51
HP74	Male	33
HP75	Male	45
HP76	Female	56
HP78	Male	27
HP79	Male	58
HP81	Male	51
HP82	Female	45
HP83	Female	63
HP84	Male	63
HP85	Male	48
HP88	Male	72
HP91	Male	52
HP92	Female	42
HP96	Female	71
HP97	Female	56
HP98	Female	46
HP99	Male	40
HP100	Male	65
HP101	Female	63
HP102	Male	63
HP104	Female	35
HP105	Male	36
HP106	Male	51
HP107	Male	44
HP108	Male	37
HP109	Female	54
HP110	Female	56
HP114	Male	30
HP115	Female	55
HP116
HP117	Female	31
HP118	Female	54
HP120	Male	32
HP123	Female	52
HP126	Female	38
HP127	Female	62
HP128	Female	46
HP130	Male	44
HP131
HP133
HP134	Male	47
HP135	Male	43
HP136	Female	41
HP137
HP139	Male	70
HP140	Male	33

## Sheet: Table S2
Table S2. Comparison of species relative abundance between H. pylori positive and negative groups.
Species	Delta_Mean	P-value	FDR
s__Helicobacter_pylori	0.64775	1.7425e-21	3.13651e-20
s__Stenotrophomonas_maltophilia	-0.197441	5.1847e-07	4.66623e-06
s__Stenotrophomonas_unclassified	-0.0407666	0.00129703	0.00778217
s__Chryseobacterium_unclassified	-0.0441786	0.0021119	0.00950356
s__Pedobacter_unclassified	-0.0661025	0.00456544	0.014452
s__Variovorax_unclassified	-0.0128858	0.00481733	0.014452
s__Pseudomonas_stutzeri	-0.0518086	0.00729109	0.0187485
s__Pseudomonas_unclassified	-0.0841131	0.0319508	0.0718893
s__Comamonas_unclassified	-0.0143021	0.0434923	0.0869845
s__Delftia_unclassified	-0.00362636	0.0580329	0.104459
s__Ralstonia_unclassified	-0.0889936	0.126241	0.201605
s__Pseudomonas_putida	-0.00724417	0.134403	0.201605
s__Acinetobacter_johnsonii	-0.00287223	0.28666	0.396913
s__Methyloversatilis_universalis	-0.00632496	0.315778	0.406
s__Blastomonas_unclassified	-0.00552195	0.394608	0.473529
s__Veillonella_unclassified	-0.00841877	0.463285	0.521196
s__Ralstonia_pickettii	-0.0263736	0.527005	0.558005
s__Brevundimonas_unclassified	0.0132236	0.840057	0.840057

## Sheet: Table S3
Table S3. Comparison of species relative abundance between no gastritis, chronic gastritis, and chronic active gastritis groups.
Species	P-value	FDR
s__Pedobacter_unclassified	0.0152629	0.274733
s__Helicobacter_pylori	0.0362444	0.326199
s__Chryseobacterium_unclassified	0.0692125	0.415275
s__Acinetobacter_johnsonii	0.169344	0.560373
s__Stenotrophomonas_maltophilia	0.183864	0.560373
s__Stenotrophomonas_unclassified	0.186791	0.560373
s__Brevundimonas_unclassified	0.303041	0.603051
s__Ralstonia_unclassified	0.309863	0.603051
s__Pseudomonas_unclassified	0.337186	0.603051
s__Blastomonas_unclassified	0.351515	0.603051
s__Pseudomonas_putida	0.368531	0.603051
s__Methyloversatilis_universalis	0.503278	0.683506
s__Variovorax_unclassified	0.528716	0.683506
s__Ralstonia_pickettii	0.531616	0.683506
s__Delftia_unclassified	0.708272	0.849927
s__Pseudomonas_stutzeri	0.756824	0.851427
s__Veillonella_unclassified	0.923002	0.949153
s__Comamonas_unclassified	0.949153	0.949153

## Sheet: Table S4
Table S4. Comparison of species relative abundance between no gastritis, chronic gastritis, and chronic active gastritis groups.
Pathway	Delta_mean	P-value	FDR
PWY-7371: 1,4-dihydroxy-6-naphthoate biosynthesis II	0.000483423	2.1267e-16	5.04027e-14
PWY-6143: CMP-pseudaminate biosynthesis	0.000351656	1.49101e-15	1.1779e-13
PWY-7373: superpathway of demethylmenaquinol-6 biosynthesis II	0.000441906	1.49101e-15	1.1779e-13
PWY-7357: thiamin formation from pyrithiamine and oxythiamine (yeast)	0.000435927	6.48301e-12	3.84118e-10
PWY-6897: thiamin salvage II	0.000356004	1.00887e-10	4.78204e-09
PWY-6545: pyrimidine deoxyribonucleotides de novo biosynthesis III	0.000530167	1.74567e-10	6.89539e-09
PWY-6703: preQ0 biosynthesis	0.000438585	1.156e-09	3.91387e-08
THRESYN-PWY: superpathway of L-threonine biosynthesis	0.000449925	2.60534e-09	7.25674e-08
PWY-724: superpathway of L-lysine, L-threonine and L-methionine biosynthesis II	0.000454981	2.75573e-09	7.25674e-08
PWY-5686: UMP biosynthesis	0.000495781	5.20616e-09	1.23386e-07
DAPLYSINESYN-PWY: L-lysine biosynthesis I	0.00048308	6.47916e-09	1.39596e-07
PWY-6609: adenine and adenosine salvage III	0.00041781	7.15936e-09	1.41397e-07
PWY-5695: urate biosynthesis/inosine 5'-phosphate degradation	0.000419101	9.2068e-09	1.67847e-07
PWY0-1241: ADP-L-glycero-&beta;-D-manno-heptose biosynthesis	0.000249038	1.49597e-08	2.53246e-07
UDPNAGSYN-PWY: UDP-N-acetyl-D-glucosamine biosynthesis I	0.00040424	1.65259e-08	2.61109e-07
PWY-6151: S-adenosyl-L-methionine cycle I	0.000463168	1.81761e-08	2.69234e-07
PWY-5667: CDP-diacylglycerol biosynthesis I	0.000430297	4.82051e-08	6.72036e-07
PWY0-1319: CDP-diacylglycerol biosynthesis II	0.000433898	5.46583e-08	7.19668e-07
PWY-5097: L-lysine biosynthesis VI	0.000456556	6.53853e-08	8.15595e-07
PWY-7220: adenosine deoxyribonucleotides de novo biosynthesis II	0.000553496	8.38115e-08	9.45872e-07
PWY-7222: guanosine deoxyribonucleotides de novo biosynthesis II	0.000553496	8.38115e-08	9.45872e-07
PWY-6126: superpathway of adenosine nucleotides de novo biosynthesis II	0.000553296	1.03184e-07	1.07038e-06
PWY-2942: L-lysine biosynthesis III	0.000476505	1.03877e-07	1.07038e-06
PWY-7197: pyrimidine deoxyribonucleotide phosphorylation	0.000452734	1.18809e-07	1.17324e-06
PWY-7229: superpathway of adenosine nucleotides de novo biosynthesis I	0.000565252	1.36711e-07	1.29602e-06
PWY-6700: queuosine biosynthesis	0.000426412	1.4458e-07	1.30505e-06
PWY-7279: aerobic respiration II (cytochrome c) (yeast)	0.000564597	1.48677e-07	1.30505e-06
NONOXIPENT-PWY: pentose phosphate pathway (non-oxidative branch)	0.000427927	2.04535e-07	1.73124e-06
PWY-5188: tetrapyrrole biosynthesis I (from glutamate)	0.000443323	2.16141e-07	1.7664e-06
PWY0-162: superpathway of pyrimidine ribonucleotides de novo biosynthesis	0.0004669	2.49329e-07	1.9697e-06
PWY-6168: flavin biosynthesis III (fungi)	0.000411919	2.98795e-07	2.28434e-06
PWY-6125: superpathway of guanosine nucleotides de novo biosynthesis II	0.0004509	3.20332e-07	2.37246e-06
PWY-6163: chorismate biosynthesis from 3-dehydroquinate	0.000333424	4.15832e-07	2.98643e-06
TRPSYN-PWY: L-tryptophan biosynthesis	0.000501214	4.92309e-07	3.38393e-06
PWY-6387: UDP-N-acetylmuramoyl-pentapeptide biosynthesis I (meso-diaminopimelate containing)	0.000343377	4.99737e-07	3.38393e-06
PEPTIDOGLYCANSYN-PWY: peptidoglycan biosynthesis I (meso-diaminopimelate containing)	0.000358929	5.56204e-07	3.66168e-06
HEMESYN2-PWY: heme biosynthesis II (anaerobic)	0.000389688	6.59121e-07	4.22194e-06
PWY-7228: superpathway of guanosine nucleotides de novo biosynthesis I	0.000453742	7.19565e-07	4.48781e-06
PWY-3781: aerobic respiration I (cytochrome c)	0.000690965	8.86516e-07	5.38729e-06
PANTO-PWY: phosphopantothenate biosynthesis I	0.0003835	1.48291e-06	8.78623e-06
COA-PWY-1: coenzyme A biosynthesis II (mammalian)	0.000397561	2.40645e-06	1.39105e-05
NONMEVIPP-PWY: methylerythritol phosphate pathway I	0.000156884	2.64431e-06	1.49214e-05
PWY-7221: guanosine ribonucleotides de novo biosynthesis	0.000383895	2.86127e-06	1.57703e-05
PWY-7219: adenosine ribonucleotides de novo biosynthesis	0.000498185	7.68923e-06	4.1417e-05
COMPLETE-ARO-PWY: superpathway of aromatic amino acid biosynthesis	0.000364871	8.78682e-06	4.62772e-05
ARO-PWY: chorismate biosynthesis I	0.000333421	1.47846e-05	7.61727e-05
UNMAPPED	-0.234885	2.26231e-05	0.000114078
UNINTEGRATED	0.214615	3.10824e-05	0.000153469
HEME-BIOSYNTHESIS-II: heme biosynthesis I (aerobic)	0.000108766	5.25218e-05	0.000254034
PWY-3001: superpathway of L-isoleucine biosynthesis I	6.46877e-05	0.000368276	0.00174563
PWY-6588: pyruvate fermentation to acetone	8.48673e-06	0.00063111	0.00293281
PWY-4984: urea cycle	5.36785e-05	0.000876313	0.00399396
ASPASN-PWY: superpathway of L-aspartate and L-asparagine biosynthesis	3.53569e-05	0.00115484	0.0051641
PWY-3841: folate transformations II	9.13549e-05	0.00154519	0.00678165
PWY-6385: peptidoglycan biosynthesis III (mycobacteria)	4.3422e-05	0.00304652	0.0131277
DTDPRHAMSYN-PWY: dTDP-L-rhamnose biosynthesis I	-3.29944e-05	0.00324694	0.0137415
TRNA-CHARGING-PWY: tRNA charging	6.72868e-05	0.00418876	0.0174164
PWY-5189: tetrapyrrole biosynthesis II (from glycine)	-4.37528e-05	0.00426681	0.0174351
PWY-7111: pyruvate fermentation to isobutanol (engineered)	7.06615e-05	0.00768413	0.0308668
PWY-4242: pantothenate and coenzyme A biosynthesis III	-5.20653e-05	0.0181492	0.0716893
PWY-5173: superpathway of acetyl-CoA biosynthesis	-2.39654e-05	0.018976	0.0737263
VALSYN-PWY: L-valine biosynthesis	7.12664e-05	0.0194428	0.0743215
SO4ASSIM-PWY: sulfate reduction I (assimilatory)	-1.30969e-05	0.0197935	0.0744611
PWY-6318: L-phenylalanine degradation IV (mammalian, via side chain)	-3.39223e-05	0.0208711	0.0772883
PWY-7184: pyrimidine deoxyribonucleotides de novo biosynthesis I	7.77311e-05	0.02477	0.0901813
PYRIDOXSYN-PWY: pyridoxal 5'-phosphate biosynthesis I	-1.89263e-05	0.0251138	0.0901813
PWY-821: superpathway of sulfur amino acid biosynthesis (Saccharomyces cerevisiae)	-2.16373e-05	0.0257032	0.0907671
SULFATE-CYS-PWY: superpathway of sulfate assimilation and cysteine biosynthesis	-7.0918e-06	0.0260429	0.0907671
PWY-5464: superpathway of cytosolic glycolysis (plants), pyruvate dehydrogenase and TCA cycle	-1.93089e-05	0.0276958	0.0951292
PYRIDNUCSYN-PWY: NAD biosynthesis I (from aspartate)	4.37118e-05	0.0293723	0.0994464
PWY0-166: superpathway of pyrimidine deoxyribonucleotides de novo biosynthesis (E. coli)	7.54112e-05	0.0347905	0.114523
HISTSYN-PWY: L-histidine biosynthesis	-2.20145e-05	0.0347918	0.114523
TCA: TCA cycle I (prokaryotic)	3.18756e-05	0.0358031	0.116237
PWY-5345: superpathway of L-methionine biosynthesis (by sulfhydrylation)	-3.6402e-06	0.0391191	0.125287
PWY0-845: superpathway of pyridoxal 5'-phosphate biosynthesis and salvage	-1.8121e-05	0.0426186	0.134675
THISYNARA-PWY: superpathway of thiamin diphosphate biosynthesis III (eukaryotes)	1.89217e-05	0.047864	0.148617
GLYCOLYSIS-E-D: superpathway of glycolysis and Entner-Doudoroff	3.89785e-05	0.0482848	0.148617
ARGSYNBSUB-PWY: L-arginine biosynthesis II (acetyl cycle)	-1.20576e-05	0.0569212	0.172953
PWY0-1586: peptidoglycan maturation (meso-diaminopimelate containing)	-1.69433e-05	0.0579802	0.17394
PWY-7117: C4 photosynthetic carbon assimilation cycle, PEPCK type	-1.87553e-05	0.0607904	0.179623
P105-PWY: TCA cycle IV (2-oxoglutarate decarboxylase)	-9.87554e-06	0.0613902	0.179623
FAO-PWY: fatty acid &beta;-oxidation I	-1.86363e-05	0.0686223	0.198335
HSERMETANA-PWY: L-methionine biosynthesis III	-2.39752e-05	0.0710196	0.202791
GLYCOLYSIS: glycolysis I (from glucose 6-phosphate)	5.1183e-05	0.074406	0.209931
ILEUSYN-PWY: L-isoleucine biosynthesis I (from threonine)	6.15402e-05	0.0780873	0.210076
PWY-6121: 5-aminoimidazole ribonucleotide biosynthesis I	-5.31968e-05	0.079583	0.210076
PWY-7234: inosine-5'-phosphate biosynthesis III	-5.2549e-06	0.0796825	0.210076
PWY-6147: 6-hydroxymethyl-dihydropterin diphosphate biosynthesis I	-6.1311e-06	0.0797137	0.210076
PWY-6122: 5-aminoimidazole ribonucleotide biosynthesis II	-5.46076e-05	0.0797756	0.210076
PWY-6277: superpathway of 5-aminoimidazole ribonucleotide biosynthesis	-5.46076e-05	0.0797756	0.210076
DENOVOPURINE2-PWY: superpathway of purine nucleotides de novo biosynthesis II	-3.75195e-06	0.0814371	0.212094
PWY-6803: phosphatidylcholine acyl editing	-1.05988e-05	0.0835495	0.215231
PWY-5083: NAD/NADH phosphorylation and dephosphorylation	8.35356e-06	0.0848809	0.216309
PHOSLIPSYN-PWY: superpathway of phospholipid biosynthesis I (bacteria)	3.31091e-05	0.08697	0.218518
GLUTORN-PWY: L-ornithine biosynthesis	-1.01841e-05	0.0875915	0.218518
PWY66-422: D-galactose degradation V (Leloir pathway)	-5.29546e-06	0.0897195	0.219123
PWY-5138: unsaturated, even numbered fatty acid &beta;-oxidation	-1.33114e-05	0.0903136	0.219123
ARGSYN-PWY: L-arginine biosynthesis I (via L-ornithine)	-1.4538e-05	0.0906076	0.219123
PWY-7400: L-arginine biosynthesis IV (archaebacteria)	-1.421e-05	0.0946478	0.226581
LYSINE-DEG1-PWY: L-lysine degradation XI (mammalian)	-1.17752e-06	0.10116	0.23975
POLYAMSYN-PWY: superpathway of polyamine biosynthesis I	-5.12389e-06	0.10312	0.241975
FASYN-INITIAL-PWY: superpathway of fatty acid biosynthesis initiation (E. coli)	-5.15666e-06	0.10596	0.245067
OANTIGEN-PWY: O-antigen building blocks biosynthesis (E. coli)	-9.78075e-06	0.106506	0.245067
PWY-561: superpathway of glyoxylate cycle and fatty acid degradation	-9.37888e-06	0.107545	0.245079
ARG+POLYAMINE-SYN: superpathway of arginine and polyamine biosynthesis	-7.39433e-06	0.109335	0.246784
PWY-5920: superpathway of heme biosynthesis from glycine	2.08713e-06	0.114631	0.254768
PWY-5136: fatty acid &beta;-oxidation II (peroxisome)	-1.34578e-05	0.115847	0.254768
PWYG-321: mycolate biosynthesis	-2.2628e-05	0.116097	0.254768
PWY-6936: seleno-amino acid biosynthesis	-4.54512e-05	0.118437	0.257022
PWY-7663: gondoate biosynthesis (anaerobic)	4.45502e-05	0.119293	0.257022
PWY3O-355: stearate biosynthesis III (fungi)	-1.39365e-05	0.122649	0.261873
P185-PWY: formaldehyde assimilation III (dihydroxyacetone cycle)	-2.38426e-06	0.125668	0.264308
PWY4FS-8: phosphatidylglycerol biosynthesis II (non-plastidic)	1.44415e-05	0.12602	0.264308
PWY-7388: octanoyl-[acyl-carrier protein] biosynthesis (mitochondria, yeast)	-4.51875e-05	0.131687	0.27377
SER-GLYSYN-PWY: superpathway of L-serine and glycine biosynthesis I	7.18056e-06	0.144104	0.29698
P161-PWY: acetylene degradation	-1.71901e-06	0.148551	0.301676
PWY4FS-7: phosphatidylglycerol biosynthesis I (plastidic)	1.43989e-05	0.148929	0.301676
PWY-7539: 6-hydroxymethyl-dihydropterin diphosphate biosynthesis III (Chlamydia)	-6.6493e-06	0.151974	0.305235
PWY-6386: UDP-N-acetylmuramoyl-pentapeptide biosynthesis II (lysine-containing)	1.81368e-05	0.153466	0.305642
ARGININE-SYN4-PWY: L-ornithine de novo biosynthesis	-9.35546e-06	0.158206	0.312457
PWY-6123: inosine-5'-phosphate biosynthesis I	-1.2048e-05	0.160166	0.312499
PWY0-881: superpathway of fatty acid biosynthesis I (E. coli)	-1.1248e-05	0.160865	0.312499
PWY-6969: TCA cycle V (2-oxoglutarate:ferredoxin oxidoreductase)	-1.05771e-05	0.174951	0.337101
PWY-5484: glycolysis II (from fructose 6-phosphate)	3.81026e-05	0.177169	0.337114
PWY-5918: superpathay of heme biosynthesis from glutamate	-2.71136e-05	0.177803	0.337114
PWY66-391: fatty acid &beta;-oxidation VI (peroxisome)	-1.23752e-05	0.183122	0.344443
PWY0-1261: anhydromuropeptides recycling	-8.48567e-06	0.188591	0.351176
GLYOXYLATE-BYPASS: glyoxylate cycle	-3.78279e-05	0.191913	0.351176
PWY0-1415: superpathway of heme biosynthesis from uroporphyrinogen-III	-4.42216e-06	0.197001	0.351176
PWY-5855: ubiquinol-7 biosynthesis (prokaryotic)	2.54014e-07	0.197073	0.351176
PWY-5856: ubiquinol-9 biosynthesis (prokaryotic)	2.54014e-07	0.197073	0.351176
PWY-5857: ubiquinol-10 biosynthesis (prokaryotic)	2.54014e-07	0.197073	0.351176
PWY-6708: ubiquinol-8 biosynthesis (prokaryotic)	2.54014e-07	0.197073	0.351176
PWY-5121: superpathway of geranylgeranyl diphosphate biosynthesis II (via MEP)	-5.82459e-06	0.199549	0.352935
PWY-7323: superpathway of GDP-mannose-derived O-antigen building blocks biosynthesis	-4.14081e-06	0.207781	0.36477
PWY-5651: L-tryptophan degradation to 2-amino-3-carboxymuconate semialdehyde	-1.19122e-05	0.212792	0.370821
PWY0-1479: tRNA processing	2.64546e-05	0.215267	0.372396
PWY-4702: phytate degradation I	-6.134e-06	0.221266	0.38
CITRULBIO-PWY: L-citrulline biosynthesis	2.92947e-05	0.223258	0.380663
PWY-5973: cis-vaccenate biosynthesis	1.91548e-05	0.230171	0.389647
PWY-6859: all-trans-farnesol biosynthesis	-3.4984e-06	0.232482	0.390767
HISDEG-PWY: L-histidine degradation I	-2.02172e-05	0.235217	0.392581
PWY-7187: pyrimidine deoxyribonucleotides de novo biosynthesis II	5.53095e-06	0.241758	0.39983
PWY0-1061: superpathway of L-alanine biosynthesis	4.96145e-06	0.242935	0.39983
PWY-6317: galactose degradation I (Leloir pathway)	-1.67336e-06	0.248438	0.406067
PWY-6435: 4-hydroxybenzoate biosynthesis V	-5.52554e-06	0.267913	0.433469
PWY66-389: phytol degradation	-1.35037e-05	0.26886	0.433469
PWY-7211: superpathway of pyrimidine deoxyribonucleotides de novo biosynthesis	-1.32267e-05	0.271918	0.435436
PWY-6282: palmitoleate biosynthesis I (from (5Z)-dodec-5-enoate)	-1.49626e-05	0.277169	0.440867
GLYCOLYSIS-TCA-GLYOX-BYPASS: superpathway of glycolysis, pyruvate dehydrogenase, TCA, and glyoxylate bypass	-3.02301e-06	0.280156	0.442646
PWY-6837: fatty acid beta-oxidation V (unsaturated, odd number, di-isomerase-dependent)	-5.36926e-06	0.290317	0.455663
PWY-6549: L-glutamine biosynthesis III	-3.69003e-06	0.297814	0.464355
GLUCONEO-PWY: gluconeogenesis I	2.90249e-05	0.302675	0.46885
PENTOSE-P-PWY: pentose phosphate pathway	7.36957e-06	0.30477	0.46899
PWY-7254: TCA cycle VII (acetate-producers)	2.21462e-06	0.306724	0.46899
PWY-5989: stearate biosynthesis II (bacteria and plants)	-1.03272e-05	0.309757	0.470593
LACTOSECAT-PWY: lactose and galactose degradation I	-3.15006e-07	0.314727	0.475097
PWY-6527: stachyose degradation	-6.86628e-06	0.32604	0.48906
PWY66-409: superpathway of purine nucleotide salvage	3.72693e-05	0.329822	0.489558
GLUCARDEG-PWY: D-glucarate degradation I	-4.32998e-06	0.333649	0.489558
PWY-6737: starch degradation V	4.00638e-06	0.333673	0.489558
PWY-6595: superpathway of guanosine nucleotides degradation (plants)	1.17766e-09	0.335891	0.489558
PWY-7664: oleate biosynthesis IV (anaerobic)	-1.24586e-05	0.3367	0.489558
PWY-6606: guanosine nucleotides degradation II	-1.65682e-07	0.342599	0.494157
GLYCOGENSYNTH-PWY: glycogen biosynthesis I (from ADP-D-Glucose)	-1.61648e-05	0.345117	0.494157
PWY-1042: glycolysis IV (plant cytosol)	3.11212e-05	0.346119	0.494157
NAGLIPASYN-PWY: lipid IVA biosynthesis	2.57087e-05	0.356322	0.505678
PWY-5690: TCA cycle II (plants and fungi)	-9.76804e-06	0.365526	0.515653
PWY-6628: superpathway of L-phenylalanine biosynthesis	2.84835e-06	0.370824	0.520032
PWY-6305: putrescine biosynthesis IV	1.39287e-05	0.375329	0.523252
PWY-5659: GDP-mannose biosynthesis	-7.67246e-06	0.381744	0.529084
PWY-5676: acetyl-CoA fermentation to butanoate II	-1.05699e-06	0.39472	0.543887
KETOGLUCONMET-PWY: ketogluconate metabolism	2.67809e-06	0.398483	0.545898
PWY-5723: Rubisco shunt	2.41649e-06	0.402267	0.547915
PWY-7288: fatty acid &beta;-oxidation (peroxisome, yeast)	-6.93074e-06	0.40604	0.549894
PWY-7208: superpathway of pyrimidine nucleobases salvage	4.7826e-06	0.430738	0.580028
PWY-5154: L-arginine biosynthesis III (via N-acetyl-L-citrulline)	4.57121e-06	0.436592	0.58459
RIBOSYN2-PWY: flavin biosynthesis I (bacteria and plants)	1.12958e-05	0.461324	0.612142
PWY-7383: anaerobic energy metabolism (invertebrates, cytosol)	-2.54193e-05	0.462335	0.612142
POLYISOPRENSYN-PWY: polyisoprenoid biosynthesis (E. coli)	2.28607e-06	0.468008	0.61621
LEU-DEG2-PWY: L-leucine degradation I	-5.05223e-07	0.473994	0.620644
PWY-4981: L-proline biosynthesis II (from arginine)	-3.62933e-06	0.478393	0.622963
PWY66-400: glycolysis VI (metazoan)	1.17388e-07	0.488131	0.63217
PWY-7198: pyrimidine deoxyribonucleotides de novo biosynthesis IV	-9.25134e-06	0.492607	0.634499
PWY-6608: guanosine nucleotides degradation III	3.13417e-06	0.497784	0.637702
FASYN-ELONG-PWY: fatty acid elongation -- saturated	-8.53167e-06	0.515842	0.657283
PWY0-862: (5Z)-dodec-5-enoate biosynthesis	1.19624e-05	0.523094	0.662959
PWY-7560: methylerythritol phosphate pathway II	1.35059e-05	0.528358	0.666069
PWY-5913: TCA cycle VI (obligate autotrophs)	-3.64665e-05	0.535074	0.670965
COA-PWY: coenzyme A biosynthesis I	-4.3956e-05	0.5456	0.677706
PWY-6307: L-tryptophan degradation X (mammalian, via tryptamine)	-1.13091e-05	0.552042	0.677706
PWY-2941: L-lysine biosynthesis II	-6.25946e-06	0.552464	0.677706
PWY-621: sucrose degradation III (sucrose invertase)	-8.28327e-06	0.554147	0.677706
PWY-7199: pyrimidine deoxyribonucleosides salvage	-3.62613e-05	0.554746	0.677706
PWY-7210: pyrimidine deoxyribonucleotides biosynthesis from CTP	-8.90884e-06	0.562746	0.683953
BRANCHED-CHAIN-AA-SYN-PWY: superpathway of branched amino acid biosynthesis	-7.84779e-06	0.575546	0.695941
GALACTARDEG-PWY: D-galactarate degradation I	-3.05612e-06	0.586279	0.701758
GLUCARGALACTSUPER-PWY: superpathway of D-glucarate and D-galactarate degradation	-3.05612e-06	0.586279	0.701758
BIOTIN-BIOSYNTHESIS-PWY: biotin biosynthesis I	1.82058e-05	0.597532	0.710472
PWY0-1296: purine ribonucleosides degradation	-7.9534e-07	0.599555	0.710472
CATECHOL-ORTHO-CLEAVAGE-PWY: catechol degradation to &beta;-ketoadipate	-1.95076e-07	0.618661	0.729466
FERMENTATION-PWY: mixed acid fermentation	-9.99698e-07	0.628097	0.736925
PWY-6124: inosine-5'-phosphate biosynthesis II	-7.18065e-06	0.658393	0.768665
PWY-7007: methyl ketone biosynthesis	-3.19016e-06	0.674554	0.783673
1CMET2-PWY: N10-formyl-tetrahydrofolate biosynthesis	3.03674e-05	0.678339	0.784226
PWY-1269: CMP-3-deoxy-D-manno-octulosonate biosynthesis I	1.028e-05	0.702203	0.807874
ANAEROFRUCAT-PWY: homolactic fermentation	1.83485e-05	0.726439	0.83172
PWY-6309: L-tryptophan degradation XI (mammalian, via kynurenine)	-1.80467e-07	0.74678	0.850898
TCA-GLYOX-BYPASS: superpathway of glyoxylate bypass and TCA	-2.57264e-05	0.774296	0.87803
PWY-6107: chlorosalicylate degradation	-2.96376e-06	0.783679	0.884438
MET-SAM-PWY: superpathway of S-adenosyl-L-methionine biosynthesis	1.34282e-05	0.802557	0.90145
P125-PWY: superpathway of (R,R)-butanediol biosynthesis	-1.32237e-06	0.811996	0.90775
HOMOSER-METSYN-PWY: L-methionine biosynthesis I	1.1494e-05	0.830977	0.916007
PWY-5347: superpathway of L-methionine biosynthesis (transsulfuration)	9.07335e-06	0.830977	0.916007
PWY0-1297: superpathway of purine deoxyribonucleosides degradation	8.80673e-06	0.830977	0.916007
PWY-7118: chitin degradation to ethanol	-7.35797e-06	0.843435	0.924137
CALVIN-PWY: Calvin-Benson-Bassham cycle	1.33213e-05	0.848428	0.924137
METSYN-PWY: L-homoserine and L-methionine biosynthesis	1.34963e-05	0.85005	0.924137
PWY66-399: gluconeogenesis III	-5.52291e-06	0.871644	0.941591
PWY-6313: serotonin degradation	-9.59395e-06	0.876586	0.941591
PWY66-201: nicotine degradation IV	2.2995e-07	0.878024	0.941591
PWY-5100: pyruvate fermentation to acetate and lactate II	-2.87227e-05	0.891911	0.948188
PPGPPMET-PWY: ppGpp biosynthesis	8.53602e-06	0.897881	0.948188
ANAGLYCOLYSIS-PWY: glycolysis III (from glucose)	5.79491e-06	0.900179	0.948188
PANTOSYN-PWY: pantothenate and coenzyme A biosynthesis I	-3.0692e-05	0.900179	0.948188
PROTOCATECHUATE-ORTHO-CLEAVAGE-PWY: protocatechuate degradation II (ortho-cleavage pathway)	6.54232e-07	0.915371	0.959924
PWY-6519: 8-amino-7-oxononanoate biosynthesis I	7.38938e-06	0.931845	0.972896
P4-PWY: superpathway of L-lysine, L-threonine and L-methionine biosynthesis I	1.68843e-05	0.943626	0.978199
P221-PWY: octane oxidation	3.41549e-07	0.94518	0.978199
PWY-6270: isoprene biosynthesis I	4.03078e-06	0.959889	0.984886
PWY-5103: L-isoleucine biosynthesis III	-1.84041e-05	0.963127	0.984886
GLUCOSE1PMETAB-PWY: glucose and glucose-1-phosphate degradation	4.72011e-06	0.964108	0.984886
PWY-841: superpathway of purine nucleotides de novo biosynthesis I	-2.3958e-06	0.970613	0.987275
LIPASYN-PWY: phospholipases	3.04363e-07	0.980756	0.99185
PWY-7431: aromatic biogenic amine degradation (bacteria)	-7.39776e-06	0.98348	0.99185
PWY-7282: 4-amino-2-methyl-5-phosphomethylpyrimidine biosynthesis (yeast)	-1.6245e-05	0.991718	0.994508
PWY66-367: ketogenesis	4.16332e-07	0.994508	0.994508
